# Supplementary material for: Hypercontractile Cardiac Phenotype in Mice with Migraine-Associated Mutation in the Na+,K+-ATPase α2-Isoform
Source: Cells. 2023 Apr 7;12(8):1108. doi: 10.3390/cells12081108 (PMC10136638; doi:10.3390/cells12081108)
Supplement: Supplementary file 1 [file cells-12-01108-s001.zip]

Archive with 2 entries (2 files):
- Revvised supplementary figures/Supplementary 1_time effect of vehicle.pdf
- Revvised supplementary figures/Supplementary 2_timecontrolpacing.pdf
